# Supplementary material for: The MDM2 Inhibitor Navtemadlin Arrests Mouse Melanoma Growth In Vivo and Potentiates Radiotherapy
Source: Cancer Res Commun. 2022 Sep 28;2(9):1075–88. doi: 10.1158/2767-9764.CRC-22-0053 (PMC10010373; doi:10.1158/2767-9764.CRC-22-0053)
Supplement: Supplementary Data — Complete list of proteins. [file crc-22-0053-s01.xlsx]

## Sheet: Sheet1
		complete list of genes included (48h WT B16) with
		p value <0,05 and log2 FC >1 or <-1
									GO - Molecular function															GO - Biological process
		initial_alias	name	Log2 fold change	-log (false discovery rate)	p value			term_name	term_id	adjusted_p_value	intersections												term_name	term_id	adjusted_p_value
		Q91ZM8	Cabp7	2.35394	2.64975	0.00224			identical protein binding	GO:0042802	0.00107991	CRYAB,MDM2,ABAT,DCXR,HMOX1,DDX39B,BCL2L1,ALDH4A1,MAPRE3,PRC1,RRM2,S100A4,KDM6A,HSPB1,RRM1,S100A11,APOA1,UHRF1,CIP2A,S100A6												cell cycle	GO:0007049	9.37295e-08
		P23927	Cryab	2.06989	2.62893	0.00235			S100 protein binding	GO:0044548	0.00557674	FGF1,S100A11,S100A6												cell division	GO:0051301	5.12895e-07
		Q8R4V4	Cpz	2.05267	3.36263	0.000433879			histone kinase activity	GO:0035173	0.00854003	CCNB1,CDK1,AURKB												mitotic cell cycle	GO:0000278	1.71955e-05
		Q8BFT9	Svop	2.02296	3.95108	0.000111923			ribonucleoside-diphosphate reductase activity, thioredoxin disulfide as acceptor	GO:0004748	0.0150326	RRM2,RRM1												microtubule-based process	GO:0007017	4.97791e-05
		Q61576	Fkbp10	1.96654	2.8729	0.00134			oxidoreductase activity, acting on CH or CH2 groups, disulfide as acceptor	GO:0016728	0.0150326	RRM2,RRM1												cell cycle process	GO:0022402	0.000132673
		Q8C196	Cps1	1.79596	4.05145	8.88284e-05			ribonucleoside-diphosphate reductase activity	GO:0061731	0.0150326	RRM2,RRM1												chromosome segregation	GO:0007059	0.000159349
		P23804	Mdm2	1.79158	2.72354	0.00189			ion binding	GO:0043167	0.0172629	CABP7,CRYAB,CPZ,FKBP10,CPS1,MDM2,ABAT,SP3,PROS1,PLTP,HMOX1,ARL8A,DDX39B,FGF1,RNASEH2A,PHF6,GPN1,PBK,RFC4,HELLS,MSMO1,RRM2,BRIP1,S100A4,KDM6A,SMOC1,SLFN9,RRM1,S100A11,APOA1,UHRF1,CDK1,AURKB,TUBA4A,S100A6,CRIP1												mitotic cell cycle process	GO:1903047	0.000280912
		P61922	Abat	1.6038	2.67778	0.0021																		microtubule cytoskeleton organization	GO:0000226	0.000768837
		P05784	Krt18	1.55715	1.46534	0.03425			GO - Biological process															mitotic sister chromatid segregation	GO:0000070	0.000928918
		Q9CZS1	Aldh1b1	1.51081	3.21761	0.000605891			term_name	term_id	adjusted_p_value	intersections												cellular response to DNA damage stimulus	GO:0006974	0.00150942
		O70494	Sp3	1.49323	1.74473	0.018			cell cycle	GO:0007049	9.37295e-08	MDM2,ARL8A,DDX39B,BCL2L1,MAPRE3,NUSAP1,TACC3,RRS1,NUF2,PBK,TIPIN,HELLS,PRC1,BRIP1,CENPH,CCNB1,RRM1,UHRF1,SGO1,CDK1,NSL1,SPC24,AURKB,TUBA4A,PCLAF												cytoskeleton organization	GO:0007010	0.00194981
		Q91X52	Dcxr	1.49022	3.24265	0.000571935			cell division	GO:0051301	5.12895e-07	ARL8A,BCL2L1,FGF1,MAPRE3,NUSAP1,NUF2,TIPIN,HELLS,PRC1,BRIP1,CCNB1,SGO1,CDK1,SPC24,AURKB												cell cycle checkpoint	GO:0000075	0.00306685
		Q08761	Pros1	1.43057	3.76543	0.00017162			mitotic cell cycle	GO:0000278	1.71955e-05	MDM2,BCL2L1,NUSAP1,TACC3,RRS1,NUF2,PBK,TIPIN,CENPH,CCNB1,RRM1,SGO1,CDK1,NSL1,AURKB,TUBA4A												sister chromatid segregation	GO:0000819	0.00355606
		P55065	Pltp	1.34627	2.69897	0.002			microtubule-based process	GO:0007017	4.97791e-05	CRYAB,ARL8A,MAPRE3,NUSAP1,TACC3,NUF2,PRC1,HSPB1,CENPH,CCNB1,SGO1,DYNLRB2,AURKB,TUBA4A,PCLAF												nuclear chromosome segregation	GO:0098813	0.00390213
		P14901	Hmox1	1.3122	3.25964	0.000549991			cell cycle process	GO:0022402	0.000132673	MDM2,BCL2L1,MAPRE3,NUSAP1,TACC3,RRS1,NUF2,TIPIN,PRC1,BRIP1,CENPH,CCNB1,SGO1,CDK1,NSL1,AURKB,PCLAF												protein-containing complex assembly	GO:0065003	0.0043839
		Q8VEH3	Arl8a	1.26329	2.21824	0.00605			chromosome segregation	GO:0007059	0.000159349	ARL8A,NUSAP1,RRS1,NUF2,BRIP1,CENPH,CCNB1,SGO1,NSL1,AURKB												protein-containing complex subunit organization	GO:0043933	0.0046286
		Q9Z1N5	Ddx39b	1.24016	1.62452	0.02374			mitotic cell cycle process	GO:1903047	0.000280912	MDM2,BCL2L1,NUSAP1,TACC3,RRS1,NUF2,TIPIN,CENPH,CCNB1,SGO1,CDK1,NSL1,AURKB												mitotic cell cycle checkpoint	GO:0007093	0.00639417
		Q64373	Bcl2l1	1.21918	3.8948	0.00012741			microtubule cytoskeleton organization	GO:0000226	0.000768837	CRYAB,MAPRE3,NUSAP1,TACC3,NUF2,PRC1,CENPH,CCNB1,SGO1,AURKB,TUBA4A,PCLAF												microtubule cytoskeleton organization involved in mitosis	GO:1902850	0.00907861
		P61148	Fgf1	1.11072	2.86967	0.00135			mitotic sister chromatid segregation	GO:0000070	0.000928918	NUSAP1,RRS1,NUF2,CCNB1,SGO1,NSL1,AURKB												attachment of spindle microtubules to kinetochore	GO:0008608	0.00951926
		Q8CHT0	Aldh4a1	1.10658	2.6517	0.00223			cellular response to DNA damage stimulus	GO:0006974	0.00150942	MDM2,HMOX1,DDX39B,BCL2L1,ERCC5,RNASEH2A,TIPIN,RFC4,BRIP1,UHRF1,CDK1,PCLAF,CRIP1												response to UV	GO:0009411	0.00987573
		Q9D8C4	Ifi35	1.02514	4.32992	4.67819e-05			cytoskeleton organization	GO:0007010	0.00194981	CRYAB,KRT18,MAPRE3,NUSAP1,TACC3,NUF2,FSCN1,PRC1,CENPH,CCNB1,APOA1,ARPC5,SGO1,AURKB,TUBA4A,PCLAF,TMSB4X												response to iron ion	GO:0010039	0.0118706
		Q6PER3	Mapre3	1.00325	2.30803	0.00492			cell cycle checkpoint	GO:0000075	0.00306685	MDM2,DDX39B,BCL2L1,TIPIN,CCNB1,CDK1,AURKB												response to radiation	GO:0009314	0.0204325
		P35689	Ercc5	1.00247	2.48545	0.00327			sister chromatid segregation	GO:0000819	0.00355606	NUSAP1,RRS1,NUF2,CCNB1,SGO1,NSL1,AURKB
		Q9CWY8	Rnaseh2a	-1.00585	2.2321	0.00586			nuclear chromosome segregation	GO:0098813	0.00390213	NUSAP1,RRS1,NUF2,BRIP1,CCNB1,SGO1,NSL1,AURKB												KEGG
		Q9WVA4	Tagln2	-1.0072	1.47978	0.03313			protein-containing complex assembly	GO:0065003	0.0043839	CRYAB,MDM2,DCXR,DDX39B,MAPRE3,RRS1,FSCN1,HELLS,RRM2,CENPH,CCNB1,RRM1,APOA1,ARPC5,CDK1,AHSG,TMSB4X												term_name	term_id	adjusted_p_value
		Q9ERH4	Nusap1	-1.01284	2.59176	0.00256			protein-containing complex subunit organization	GO:0043933	0.0046286	CRYAB,MDM2,DCXR,PLTP,DDX39B,MAPRE3,RRS1,FSCN1,HELLS,RRM2,CENPH,CCNB1,RRM1,APOA1,ARPC5,CDK1,AHSG,TMSB4X												p53 signaling pathway	KEGG:04115	0.000806632
		Q9D4J7	Phf6	-1.02313	4.81099	1.54528e-05			mitotic cell cycle checkpoint	GO:0007093	0.00639417	MDM2,BCL2L1,TIPIN,CCNB1,CDK1,AURKB												Alanine, aspartate and glutamate metabolism	KEGG:00250	0.0349553
		Q9JJ11	Tacc3	-1.02792	3.1846	0.000653729			microtubule cytoskeleton organization involved in mitosis	GO:1902850	0.00907861	NUSAP1,TACC3,NUF2,CENPH,CCNB1,AURKB
		Q9CYH6	Rrs1	-1.029	3.58333	0.00026102			attachment of spindle microtubules to kinetochore	GO:0008608	0.00951926	NUF2,CCNB1,SGO1,AURKB												WikiPathways
		Q8VCE2	Gpn1	-1.04469	1.54867	0.02827			response to UV	GO:0009411	0.00987573	MDM2,PBK,TIPIN,AURKB,PCLAF,CRIP1												term_name	term_id	adjusted_p_value
		Q99P69	Nuf2	-1.0739	2.13312	0.00736			response to iron ion	GO:0010039	0.0118706	MDM2,ABAT,HMOX1,CCNB1												p53 signaling	WP:WP2902	0.0175202
		Q9JJ78	Pbk	-1.07564	3.05193	0.000887289			response to radiation	GO:0009314	0.0204325	CRYAB,MDM2,BCL2L1,PBK,TIPIN,RRM1,AURKB,PCLAF,CRIP1
		Q91WA1	Tipin	-1.07852	1.84497	0.01429			DNA replication	GO:0006260	0.0224742	TIPIN,RFC4,RRM2,FAM111A,RRM1,CDK1,PCLAF
		Q99J62	Rfc4	-1.07936	3.62386	0.000237758			cellular response to stress	GO:0033554	0.0247264	CRYAB,MDM2,HMOX1,DDX39B,BCL2L1,FGF1,ERCC5,RNASEH2A,PBK,TIPIN,RFC4,BRIP1,HSPB1,CCNB1,UHRF1,CDK1,PCLAF,CRIP1
		Q61553	Fscn1	-1.08002	2.23136	0.00587			positive regulation of ATP metabolic process	GO:1903580	0.025735	BCL2L1,CCNB1,CDK1,TMSB4X
		Q60848	Hells	-1.08446	2.80688	0.00156			mitotic metaphase plate congression	GO:0007080	0.025735	RRS1,NUF2,CCNB1,AURKB
		Q99K43	Prc1	-1.10069	2.21325	0.00612			cellular response to radiation	GO:0071478	0.0265082	CRYAB,MDM2,BCL2L1,PBK,AURKB,CRIP1
		Q9CRA4	Msmo1	-1.10975	1.90939	0.01232			response to abiotic stimulus	GO:0009628	0.0299748	CRYAB,MDM2,ABAT,HMOX1,BCL2L1,FGF1,PBK,TIPIN,BRIP1,CCNB1,RRM1,AURKB,PCLAF,CRIP1
		P09926	Surf2	-1.12063	3.52498	0.00029855			chromosome organization	GO:0051276	0.0326782	NUSAP1,RRS1,NUF2,RFC4,HELLS,BRIP1,KDM6A,CENPH,CCNB1,UHRF1,SGO1,CDK1,NSL1,AURKB
		P11157	Rrm2	-1.1455	3.76256	0.000172757			mitotic nuclear division	GO:0140014	0.0340215	NUSAP1,RRS1,NUF2,CCNB1,SGO1,NSL1,AURKB
		Q5SXJ3	Brip1	-1.18141	2.2668	0.00541			spindle organization	GO:0007051	0.0370622	MAPRE3,TACC3,NUF2,CENPH,CCNB1,AURKB
		P07091	S100a4	-1.19598	2.20971	0.00617			mitotic spindle organization	GO:0007052	0.0439693	TACC3,NUF2,CENPH,CCNB1,AURKB
		Q09143	Slc7a1	-1.19832	2.43652	0.00366
		O08747	Unc5c	-1.23515	2.27246	0.00534			GO -Cellular component
		O70546	Kdm6a	-1.2428	2.68403	0.00207			term_name	term_id	adjusted_p_value	intersections
		P14602	Hspb1	-1.24913	1.88941	0.0129			nucleus	GO:0005634	3.01415e-07	CRYAB,CPS1,MDM2,KRT18,ALDH1B1,SP3,HMOX1,DDX39B,BCL2L1,FGF1,IFI35,ERCC5,RNASEH2A,NUSAP1,PHF6,RRS1,GPN1,NUF2,PBK,TIPIN,RFC4,HELLS,PRC1,SURF2,RRM2,BRIP1,S100A4,KDM6A,HSPB1,FAM111A,CENPH,SLFN9,CCNB1,RRM1,S100A11,APOA1,UHRF1,ARPC5,SGO1,CDK1,NSL1,SPC24,AURKB,PCLAF,S100A6,TMSB4X
		Q9D2L9	Fam111a	-1.24916	2.39577	0.00402			intracellular non-membrane-bounded organelle	GO:0043232	3.47699e-07	CRYAB,CPS1,MDM2,KRT18,DCXR,HMOX1,ARL8A,BCL2L1,FGF1,MAPRE3,NUSAP1,PHF6,RRS1,NUF2,TIPIN,RFC4,FSCN1,HELLS,PRC1,SURF2,KDM6A,HSPB1,FAM111A,CENPH,CCNB1,UHRF1,ARPC5,SGO1,CDK1,DYNLRB2,NSL1,SPC24,AURKB,TUBA4A,PCLAF,TMSB4X
		Q8BLY1	Smoc1	-1.27059	1.4055	0.03931			non-membrane-bounded organelle	GO:0043228	3.83486e-07	CRYAB,CPS1,MDM2,KRT18,DCXR,HMOX1,ARL8A,BCL2L1,FGF1,MAPRE3,NUSAP1,PHF6,RRS1,NUF2,TIPIN,RFC4,FSCN1,HELLS,PRC1,SURF2,KDM6A,HSPB1,FAM111A,CENPH,CCNB1,UHRF1,ARPC5,SGO1,CDK1,DYNLRB2,NSL1,SPC24,AURKB,TUBA4A,PCLAF,TMSB4X
		Q9QYM8	Cenph	-1.27181	2.61979	0.0024			condensed chromosome, centromeric region	GO:0000779	5.68411e-07	PHF6,NUF2,CENPH,CCNB1,SGO1,NSL1,SPC24,AURKB
		B1ARD6	Slfn9	-1.30367	3.45655	0.000349506			kinetochore	GO:0000776	2.19888e-06	PHF6,NUF2,CENPH,CCNB1,SGO1,NSL1,SPC24,AURKB
		P24860	Ccnb1	-1.31211	2.67572	0.00211			chromosome, centromeric region	GO:0000775	2.43594e-06	PHF6,NUF2,HELLS,CENPH,CCNB1,SGO1,NSL1,SPC24,AURKB
		P07742	Rrm1	-1.31232	2.92812	0.00118			intracellular organelle	GO:0043229	4.27943e-06	CABP7,CRYAB,SVOP,FKBP10,CPS1,MDM2,ABAT,KRT18,ALDH1B1,SP3,DCXR,HMOX1,ARL8A,DDX39B,BCL2L1,FGF1,ALDH4A1,IFI35,MAPRE3,ERCC5,RNASEH2A,NUSAP1,PHF6,RRS1,GPN1,NUF2,PBK,TIPIN,RFC4,FSCN1,HELLS,PRC1,MSMO1,SURF2,RRM2,BRIP1,S100A4,KDM6A,HSPB1,FAM111A,CENPH,SLFN9,CCNB1,RRM1,S100A11,APOA1,UHRF1,ARPC5,SGO1,CDK1,DYNLRB2,NSL1,SPC24,AURKB,TUBA4A,PCLAF,S100A6,AHSG,TMSB4X
		P50543	S100a11	-1.3149	1.37263	0.0424			condensed chromosome kinetochore	GO:0000777	7.04356e-06	PHF6,NUF2,CENPH,CCNB1,SGO1,NSL1,SPC24
		Q00623	Apoa1	-1.34242	1.88807	0.01294			supramolecular complex	GO:0099080	1.05646e-05	CRYAB,KRT18,DCXR,MAPRE3,NUSAP1,PHF6,NUF2,PRC1,HSPB1,CENPH,CCNB1,SGO1,CDK1,DYNLRB2,NSL1,SPC24,AURKB,TUBA4A
		Q8VDF2	Uhrf1	-1.36931	2.92812	0.00118			organelle	GO:0043226	1.82589e-05	CABP7,CRYAB,SVOP,FKBP10,CPS1,MDM2,ABAT,KRT18,ALDH1B1,SP3,DCXR,HMOX1,ARL8A,DDX39B,BCL2L1,FGF1,ALDH4A1,IFI35,MAPRE3,ERCC5,RNASEH2A,NUSAP1,PHF6,RRS1,GPN1,NUF2,PBK,TIPIN,RFC4,FSCN1,HELLS,PRC1,MSMO1,SURF2,RRM2,BRIP1,S100A4,KDM6A,HSPB1,FAM111A,CENPH,SLFN9,CCNB1,RRM1,S100A11,APOA1,UHRF1,ARPC5,SGO1,CDK1,DYNLRB2,NSL1,SPC24,AURKB,TUBA4A,PCLAF,S100A6,AHSG,TMSB4X
		Q9CPW4	Arpc5	-1.39938	1.81673	0.01525			chromosome	GO:0005694	2.2377e-05	NUSAP1,PHF6,RRS1,NUF2,TIPIN,RFC4,HELLS,KDM6A,FAM111A,CENPH,CCNB1,UHRF1,ARPC5,SGO1,NSL1,SPC24,AURKB
		Q8BWY9	Cip2a	-1.41679	3.40238	0.000395933			intracellular membrane-bounded organelle	GO:0043231	5.98074e-05	CABP7,CRYAB,FKBP10,CPS1,MDM2,ABAT,KRT18,ALDH1B1,SP3,HMOX1,ARL8A,DDX39B,BCL2L1,FGF1,ALDH4A1,IFI35,ERCC5,RNASEH2A,NUSAP1,PHF6,RRS1,GPN1,NUF2,PBK,TIPIN,RFC4,HELLS,PRC1,MSMO1,SURF2,RRM2,BRIP1,S100A4,KDM6A,HSPB1,FAM111A,CENPH,SLFN9,CCNB1,RRM1,S100A11,APOA1,UHRF1,ARPC5,SGO1,CDK1,NSL1,SPC24,AURKB,PCLAF,S100A6,AHSG,TMSB4X
		Q9CXH7	Sgo1	-1.4522	2.30892	0.00491			intracellular	GO:0005622	8.43821e-05	CABP7,CRYAB,SVOP,FKBP10,CPS1,MDM2,ABAT,KRT18,ALDH1B1,SP3,DCXR,HMOX1,ARL8A,DDX39B,BCL2L1,FGF1,ALDH4A1,IFI35,MAPRE3,ERCC5,RNASEH2A,NUSAP1,PHF6,RRS1,GPN1,NUF2,PBK,TIPIN,RFC4,FSCN1,HELLS,PRC1,MSMO1,SURF2,RRM2,BRIP1,S100A4,KDM6A,HSPB1,FAM111A,CENPH,SLFN9,CCNB1,RRM1,S100A11,APOA1,UHRF1,ARPC5,CIP2A,SGO1,CDK1,DYNLRB2,NSL1,SPC24,AURKB,TUBA4A,PCLAF,S100A6,AHSG,CRIP1,TMSB4X
		P11440	Cdk1	-1.52627	3.03823	0.000915738			intracellular organelle lumen	GO:0070013	0.000110302	FKBP10,CPS1,MDM2,ABAT,KRT18,ALDH1B1,SP3,HMOX1,DDX39B,BCL2L1,FGF1,ALDH4A1,RNASEH2A,NUSAP1,PHF6,RRS1,GPN1,NUF2,TIPIN,RFC4,PRC1,SURF2,BRIP1,KDM6A,FAM111A,CENPH,CCNB1,UHRF1,SGO1,CDK1,NSL1,SPC24,AURKB
		Q9DAJ5	Dynlrb2	-1.55456	1.73731	0.01831			organelle lumen	GO:0043233	0.000110883	FKBP10,CPS1,MDM2,ABAT,KRT18,ALDH1B1,SP3,HMOX1,DDX39B,BCL2L1,FGF1,ALDH4A1,RNASEH2A,NUSAP1,PHF6,RRS1,GPN1,NUF2,TIPIN,RFC4,PRC1,SURF2,BRIP1,KDM6A,FAM111A,CENPH,CCNB1,UHRF1,SGO1,CDK1,NSL1,SPC24,AURKB
		Q8K305	Nsl1	-1.68292	4.804	1.57037e-05			membrane-enclosed lumen	GO:0031974	0.000110883	FKBP10,CPS1,MDM2,ABAT,KRT18,ALDH1B1,SP3,HMOX1,DDX39B,BCL2L1,FGF1,ALDH4A1,RNASEH2A,NUSAP1,PHF6,RRS1,GPN1,NUF2,TIPIN,RFC4,PRC1,SURF2,BRIP1,KDM6A,FAM111A,CENPH,CCNB1,UHRF1,SGO1,CDK1,NSL1,SPC24,AURKB
		Q9D083	Spc24	-1.7532	3.07687	0.000837774			chromosomal region	GO:0098687	0.000112916	PHF6,NUF2,HELLS,CENPH,CCNB1,SGO1,NSL1,SPC24,AURKB
		O70126	Aurkb	-1.84305	2.69037	0.00204			condensed chromosome	GO:0000793	0.000112916	PHF6,RRS1,NUF2,CENPH,CCNB1,SGO1,NSL1,SPC24,AURKB
		P68368	Tuba4a	-1.92889	3.38541	0.000411704			microtubule cytoskeleton	GO:0015630	0.000226985	CRYAB,KRT18,DCXR,ARL8A,BCL2L1,MAPRE3,NUSAP1,PRC1,HSPB1,CCNB1,SGO1,CDK1,DYNLRB2,AURKB,TUBA4A,PCLAF
		Q9CQX4	Pclaf	-2.08269	2.60555	0.00248			membrane-bounded organelle	GO:0043227	0.000243346	CABP7,CRYAB,SVOP,FKBP10,CPS1,MDM2,ABAT,KRT18,ALDH1B1,SP3,HMOX1,ARL8A,DDX39B,BCL2L1,FGF1,ALDH4A1,IFI35,ERCC5,RNASEH2A,NUSAP1,PHF6,RRS1,GPN1,NUF2,PBK,TIPIN,RFC4,HELLS,PRC1,MSMO1,SURF2,RRM2,BRIP1,S100A4,KDM6A,HSPB1,FAM111A,CENPH,SLFN9,CCNB1,RRM1,S100A11,APOA1,UHRF1,ARPC5,SGO1,CDK1,NSL1,SPC24,AURKB,PCLAF,S100A6,AHSG,TMSB4X
		Q9WUZ7	Sh3bgr	-2.13515	1.6706	0.02135			condensed nuclear chromosome, centromeric region	GO:0000780	0.000417586	NUF2,CCNB1,SGO1,AURKB
		P14069	S100a6	-2.65825	1.9914	0.0102			spindle	GO:0005819	0.00042339	ARL8A,MAPRE3,NUSAP1,PRC1,HSPB1,CCNB1,SGO1,CDK1,AURKB
		P29699	Ahsg	-2.82382	2.04096	0.0091			nuclear lumen	GO:0031981	0.00121501	CPS1,MDM2,KRT18,ALDH1B1,SP3,HMOX1,DDX39B,FGF1,RNASEH2A,NUSAP1,PHF6,RRS1,GPN1,NUF2,TIPIN,RFC4,PRC1,SURF2,BRIP1,KDM6A,FAM111A,CENPH,CCNB1,UHRF1,SGO1,CDK1,NSL1,SPC24,AURKB
		P63254	Crip1	-3.19118	1.94654	0.01131			cyclin B1-CDK1 complex	GO:0097125	0.00240135	CCNB1,CDK1
		P20065	Tmsb4x	-3.26544	2.5867	0.00259			ribonucleoside-diphosphate reductase complex	GO:0005971	0.00240135	RRM2,RRM1
									nucleolus	GO:0005730	0.00467548	CPS1,MDM2,KRT18,HMOX1,FGF1,NUSAP1,PHF6,RRS1,SURF2,FAM111A,CENPH,SPC24
		Not included, due to just being outside inclusion criteria							cytoskeleton	GO:0005856	0.0063808	CRYAB,KRT18,DCXR,ARL8A,BCL2L1,MAPRE3,NUSAP1,FSCN1,PRC1,HSPB1,CCNB1,ARPC5,SGO1,CDK1,DYNLRB2,AURKB,TUBA4A,PCLAF,TMSB4X
		initial_alias	name	Log2 fold change	-log (false discovery rate)	p value			spindle microtubule	GO:0005876	0.00752788	MAPRE3,NUSAP1,CDK1,AURKB
		P39689	Cdkn1a	0.9815	1.46725	0.0341			microtubule	GO:0005874	0.0106457	DCXR,MAPRE3,NUSAP1,PRC1,CDK1,DYNLRB2,AURKB,TUBA4A
(including Cdkn1a in pathway analysis, did however not make any difference)									NMS complex	GO:0031617	0.0143501	NUF2,SPC24
									Ndc80 complex	GO:0031262	0.0143501	NUF2,SPC24
									mitochondrial matrix	GO:0005759	0.021973	CPS1,ABAT,ALDH1B1,BCL2L1,ALDH4A1,CCNB1,CDK1
									nucleoplasm	GO:0005654	0.0481781	MDM2,ALDH1B1,SP3,DDX39B,FGF1,RNASEH2A,PHF6,RRS1,GPN1,NUF2,RFC4,PRC1,SURF2,BRIP1,KDM6A,FAM111A,CENPH,UHRF1,SGO1,CDK1,NSL1,SPC24,AURKB
									KEGG
									term_name	term_id	adjusted_p_value	intersections
									p53 signaling pathway	KEGG:04115	0.000806632	MDM2,BCL2L1,RRM2,CCNB1,CDK1
									Alanine, aspartate and glutamate metabolism	KEGG:00250	0.0349553	CPS1,ABAT,ALDH4A1
									Reactome
									term_name	term_id	adjusted_p_value	intersections
									Resolution of Sister Chromatid Cohesion	REAC:R-MMU-2500257	1.53947e-05	NUF2,CENPH,CCNB1,SGO1,CDK1,SPC24,AURKB,TUBA4A
									Cell Cycle Checkpoints	REAC:R-MMU-69620	0.00015657	MDM2,NUF2,RFC4,BRIP1,CENPH,CCNB1,SGO1,CDK1,SPC24,AURKB
									Mitotic Prometaphase	REAC:R-MMU-68877	0.000593868	NUF2,CENPH,CCNB1,SGO1,CDK1,SPC24,AURKB,TUBA4A
									EML4 and NUDC in mitotic spindle formation	REAC:R-MMU-9648025	0.00228856	NUF2,CENPH,SGO1,SPC24,AURKB,TUBA4A
									Platelet degranulation	REAC:R-MMU-114608	0.00334357	PROS1,TAGLN2,APOA1,TUBA4A,AHSG,TMSB4X
									Response to elevated platelet cytosolic Ca2+	REAC:R-MMU-76005	0.00431469	PROS1,TAGLN2,APOA1,TUBA4A,AHSG,TMSB4X
									RHO GTPases Activate Formins	REAC:R-MMU-5663220	0.00829711	NUF2,CENPH,SGO1,SPC24,AURKB,TUBA4A
									Cell Cycle	REAC:R-MMU-1640170	0.0115122	MDM2,NUF2,RFC4,BRIP1,CENPH,CCNB1,SGO1,CDK1,SPC24,AURKB,TUBA4A
									Amplification of signal from unattached kinetochores via a MAD2 inhibitory signal	REAC:R-MMU-141444	0.0154717	NUF2,CENPH,SGO1,SPC24,AURKB
									Amplification of signal from the kinetochores	REAC:R-MMU-141424	0.0154717	NUF2,CENPH,SGO1,SPC24,AURKB
									RHO GTPase Effectors	REAC:R-MMU-195258	0.0230588	NUF2,PRC1,CENPH,ARPC5,SGO1,SPC24,AURKB,TUBA4A
									Mitotic Spindle Checkpoint	REAC:R-MMU-69618	0.0327768	NUF2,CENPH,SGO1,SPC24,AURKB
									WikiPathways
									term_name	term_id	adjusted_p_value	intersections
									p53 signaling	WP:WP2902	0.0175202	MDM2,RRM2,CCNB1,CDK1
									Transcription factors
									term_name	term_id	adjusted_p_value	intersections
									Factor: ZF5; motif: GSGCGCGR	TF:M00716	0.00491843	CABP7,CRYAB,CPZ,SVOP,FKBP10,CPS1,MDM2,ABAT,KRT18,ALDH1B1,SP3,DCXR,PROS1,PLTP,HMOX1,ARL8A,DDX39B,BCL2L1,FGF1,ALDH4A1,MAPRE3,ERCC5,RNASEH2A,TAGLN2,NUSAP1,PHF6,TACC3,RRS1,GPN1,NUF2,TIPIN,RFC4,FSCN1,HELLS,MSMO1,SURF2,RRM2,BRIP1,S100A4,SLC7A1,UNC5C,KDM6A,HSPB1,FAM111A,SMOC1,CENPH,SLFN9,CCNB1,RRM1,S100A11,UHRF1,ARPC5,CIP2A,SGO1,CDK1,DYNLRB2,NSL1,SPC24,TUBA4A,PCLAF,SH3BGR,AHSG,CRIP1,TMSB4X
									Factor: ZF5; motif: GSGCGCGR; match class: 0	TF:M00716_0	0.00491843	CABP7,CRYAB,CPZ,SVOP,FKBP10,CPS1,MDM2,ABAT,KRT18,ALDH1B1,SP3,DCXR,PROS1,PLTP,HMOX1,ARL8A,DDX39B,BCL2L1,FGF1,ALDH4A1,MAPRE3,ERCC5,RNASEH2A,TAGLN2,NUSAP1,PHF6,TACC3,RRS1,GPN1,NUF2,TIPIN,RFC4,FSCN1,HELLS,MSMO1,SURF2,RRM2,BRIP1,S100A4,SLC7A1,UNC5C,KDM6A,HSPB1,FAM111A,SMOC1,CENPH,SLFN9,CCNB1,RRM1,S100A11,UHRF1,ARPC5,CIP2A,SGO1,CDK1,DYNLRB2,NSL1,SPC24,TUBA4A,PCLAF,SH3BGR,AHSG,CRIP1,TMSB4X
									Factor: E2F; motif: TTTSGCGSG; match class: 1	TF:M00939_1	0.0190782	DDX39B,ERCC5,TACC3,PBK,TIPIN,HELLS,RRM2,BRIP1,KDM6A,CCNB1,UHRF1,SGO1,CDK1,S100A6,TMSB4X
									Factor: E2F; motif: NCSCGCSAAAN; match class: 1	TF:M00919_1	0.0297194	DDX39B,ERCC5,TACC3,PBK,TIPIN,HELLS,RRM2,BRIP1,KDM6A,CCNB1,UHRF1,SGO1,CDK1,S100A6
									Factor: E2F; motif: NKCGCGCSAAAN; match class: 1	TF:M00920_1	0.0482423	DDX39B,ERCC5,TACC3,PBK,TIPIN,HELLS,RRM2,BRIP1,KDM6A,UHRF1,SGO1,CDK1,S100A6
									CORUM
									term_name	term_id	adjusted_p_value	intersections
									Cdc2-Ccnb1 complex	CORUM:5547	0.00506156	CCNB1,CDK1
									Cdc2-Ccnb1 complex	CORUM:5706	0.00506156	CCNB1,CDK1
